# Supplementary material for: Different LED Light Wavelengths and Photosynthetic Photon Flux Density Effect on Colletotrichum acutatum Growth
Source: Plants (Basel). 2022 Jan 5;11(1):143. doi: 10.3390/plants11010143 (PMC8747561; doi:10.3390/plants11010143)
Supplement: Supplementary file 1 [file plants-11-00143-s001.zip]

Archive with 1 entries (1 files):
- plants-1501955-supplementary.pdf
